# Supplementary material for: Integration of a novel anti-PD-1 antibody with chimeric antigen receptor-T engineered to express interleukin-7 enhances targeting efficacy against lung cancer
Source: Life Med. 2025 Dec 23;4(6):lnaf035. doi: 10.1093/lifemedi/lnaf035 (PMC12732667; doi:10.1093/lifemedi/lnaf035)
Supplement: lnaf035_Supplementary_Data [file lnaf035_supplementary_data.zip]

Archive with 4 entries (4 files):
- AutoFileRenameNote.txt
- 3.docx
- supplementary-material.zip
- Integration of a Novel Anti-PD-1 Antibody with CA_SI figures.pdf
