# Supplementary material for: Integration of a novel anti-PD-1 antibody with chimeric antigen receptor-T engineered to express interleukin-7 enhances targeting efficacy against lung cancer
Source: Life Med. 2025 Dec 23;4(6):lnaf035. doi: 10.1093/lifemedi/lnaf035 (PMC12732667; doi:10.1093/lifemedi/lnaf035)
Supplement: lnaf035_Supplementary_Data [file lnaf035_supplementary_data.zip › AutoFileRenameNote.txt]

From: Integration of a Novel Anti-PD-1 Antibody with CAR-T Engineered to Express IL-7 for Targeting Non-small cell Lung Cancer_SI.docx
To: 3.docx
Error: Could not find a part of the path '\\chenasprod\kglinw2\Journals\OUP\LIFM\Vol00000\250006\FreshMss\Disk\lifemed-2025-008-20251028222156\lifemed-2025-008-20251028222156\suppl_data\Integration of a Novel Anti-PD-1 Antibody with CAR-T Engineered to Express IL-7 for Targeting Non-small cell Lung Cancer_SI.docx.tmp'.
